# Supplementary material for: ALBACOVIDIOL Study: Effect of Calcifediol Treatment on Mortality in Patients Hospitalized for COVID-19: A Retrospective Analysis
Source: Nutrients. 2025 Jun 10;17(12):1968. doi: 10.3390/nu17121968 (PMC12196532; doi:10.3390/nu17121968)
Supplement: Supplementary file 1 [file nutrients-17-01968-s001.zip]

Archive with 1 entries (1 files):
- nutrients-3624558-supplementary.pdf
